# Supplementary material for: A human-like model of aniridia-associated keratopathy for mechanistic and therapeutic studies
Source: JCI Insight. 2024 Dec 3;10(2):e183965. doi: 10.1172/jci.insight.183965 (PMC11790027; doi:10.1172/jci.insight.183965)
Supplement: Supporting data values [file jciinsight-10-183965-s012.xlsx]

## Sheet: Fig1-B
PAX6 protein level
Het	Wt
0.512021	0.787334
0.287189	0.706553
0.631181	1.69755
0.323129	0.808567
0.561451	0.914034
0.620971	1.08789
0.274706	0.998078
0.218371

## Sheet: Fig1-D
Longitudinal characterization over a period of 5 months indicates a gradual and distributed pattern of loss of corneal transparency.
1monthold				2monthold				3monthold				4monthold
Clear	Mild	Moderate	Severe	Clear	Mild	Moderate	Severe	Clear	Mild	Moderate	Severe	Clear	Mild	Moderate	Severe
35/52	11/52	4/52	2/52	22/42	13/42	5/42	2/42	15/32	10/32	3/32	4/32	23/60	15/60	14/60	8/60
67.3077	21.1538	7.69231	3.84615	52.381	30.9524	11.9048	4.7619	46.875	31.25	9.375	12.5	38.3333	25	23.3333	13.3333

## Sheet: Fig3-B
Anterior chamber depth is reduced by half in Het mice
Anterior chamber depth
1-month-old
Het	Wt
80	350
141	368
97	400
268	418
60	334
39	429
144	331
106	343
185	389
312	331
123	364
186	359
300	348
171	348
192	366
221	364
113	382
274	376
288	377
144	342
162	364
166	382
262	376
139	377
139	342
186
197
197
170
215
162
107
139
265
369
277
291
311
292
208
318
173
304
297
295
151
280
204
106
68
106
142
290
224
148
266
215

## Sheet: Fig3-C
Central corneal thickness measured with OCT indicated significantly thinner corneas in Het mice not changing with age
Cornea thickness
Het-1month	Het-2month	Het-3month	Het-4month	Het-5month	Wt-1mounth
41.6667	71.3333	67	69.3333	71.6667	88.3333
63.6667	80.6667	81.6667	86	107.667	117.667
74.3333	56.3333	70.6667	99.6667	50.6667	98.6667
77	96.3333	86	138.333	87	118
93	73.6667	74	68	113.667	115.667
121	98.6667	70.6667	90.3333	89	101
88.3333	102.667	124.667	83.6667	75	116.667
117.667	71	121.333	95.6667	71.3333	130
98.6667	68	121	69.3333	88	66.6667
118	87.6667	74	86	95.3333	107.333
115.667	93	81	99.6667	68.3333	115
101	86	85.3333	138.333	90.3333	110.667
116.667	74	75	68	90.6667	141.333
130	93	69.6667	90.3333	79.3333	115
75.3333	92.6667	85.6667	83.6667	62.3333	105.667
71	86.3333	77	95.6667	88.3333	134
69.6667	73.6667	90	84.3333	88.6667	135.333
81.3333	72.3333	115.667	109.667	88	125.333
55.3333	68	83	71	90	123
85.3333	80	101.667	76	70	133.667
76	80.3333	111.333	102.667	83.3333	134
79	71	95.6667	66.6667	82.6667	135.333
104.667	72	74.6667	113.667	94.3333	125.333
81.3333	78	87.6667	76.6667	78.6667	123
88.6667	79.6667	73.6667	115	81.3333	133.667
94.3333	96.6667	66.3333	147.333	76
67.6667	68.6667	91.3333	67.6667	86.6667
94.6667	81.6667	96.6667	147	81.3333
86	87.3333	81	93.3333	83
70	77	73.3333	89.3333	93
118.333	80.6667	86	87.6667	74.3333
171.667	66	85.3333	88	78.3333
88.3333	87	99	75.3333	88.6667
91.6667	74	71.6667	79	95.3333
84	64.6667	73.6667	82.3333	88
93	78.6667	82.3333	92	76.6667
76	62.6667	58.3333	69.6667
79.3333	59	73.6667	83
73.6667	68.3333	87	105.333
78	69.3333	83.6667	108.333
93	80.6667		83.3333
96.6667			75.3333
78.6667			88.3333
86.6667			75.3333
96.6667			98.6667
86			85
			87.6667
			73
			96
			84.3333
			76.3333
			64
			101
			112
			91.3333

## Sheet: Fig3-G
Epithelial thickness
Age	Genotype	Mice number	Area of Epithelium	Epithelium thickness	Basal layer perimeter	Basal layer length
1-month-old	Het	20452	6696.33	12.7951	1046.7	523.35
		20488	9075.08	15.8735	1143.43	571.715
	Wt	20486	11949.4	21.6059	1106.12	553.062
		20499	12085.4	22.6106	1069	534.501
	Het	16509	8429.77	12.0846	1395.12	697.562
		16511	8936.4	16.2297	1101.24	550.62
	Wt	16505	16339.5	27.7251	1178.68	589.341
		16506	12267.4	21.8033	1125.28	562.638
2-month-old	Wt	16507	14188.1	25.9296	1094.36	547.178
		16508	12187	23.2107	1050.11	525.057
	Het	20459	7387.56	13.1446	1124.04	562.02
		20501	5935.52	9.81567	1209.4	604.699
3-month-old	Het	16512	11912.2	18.5204	1286.39	643.194
		16530	6990.2	11.6371	1201.36	600.682
		20456	6963.66	11.733	1187.02	593.509
		21359	10065.7	18.3587	1096.56	548.28
	Wt	20483	22875	25.9543	1762.72	881.36
4-month-old	Wt	16526	11821.3	22.2161	1064.21	532.105
	Het	20479	5918.68	10.2463	1155.28	577.639
		20492	13396.7	15.3284	1747.95	873.977
5-month-old	Het	16513	6672.22	11.9941	1112.59	556.293
		16534	7531.9	11.4203	1319.03	659.517
		20479	11957.9	15.2715	1566.05	783.024
	Wt	16518	15111.1	28.7783	1050.17	525.087
7-month-old	Het	6106	12834.6	16.8239	1525.76	762.879
	Wt	6100	14876.9	27.9001	1066.44	533.219

## Sheet: Fig3-H
Number of epithelial layers
		Het					WT
		Centre	Peripheral				Centre	Peripheral
	Mouse number	Spot 1	Spot 2	Spot 3	Average	Mouse number	Spot 1	Spot 2	Spot 3	Average
1-month-old	16509	3	3	3	3	16505	5	4	4	4.33333
	16511	5	3	3	3.66667	16506	5	5	5	5
	20452	4	3	2	3	20486	5	5	5	5
	20488	4	4	3	3.66667	20499	6	5	5	5.33333
2-month-old	16524	3	2	2	2.33333	16507	6	5	5	5.33333
	16533	3	3	2	2.66667	16508	5	5	5	5
	20459	3	4	3	3.33333	20498	5	4	4	4.33333
	20501	3	3	2	2.66667	20500	5	5	4	4.66667
3-month-old	16512	5	4	4	4.33333	16521	4	4	4	4
	16530	3	3	3	3	16522	4	5	4	4.33333
	20456	2	2	2	2	20458	5	5	4	4.66667
	21359	5	4	4	4.33333	20483
4-month-old	16532	4	3	2	3	16526	4	5	5	4.66667
	20492	4	4	3	3.66667	20487	5	5	4	4.66667
	20479	2	2	2	2	20482	5	5	4	4.66667
5-month-old	16513	2	3	4	3	16518	5	6	4	5
	16534	3	3	3	3
	20479	2	3	4	3	21575	6	5	4	5
	21360	3	3	4	3.33333

## Sheet: Fig3-I
Basal layer thickness
Age	Genotype	Mice number	Area of basal layer	Basal thickness	Basal layer perimeter	Basal layer length
1-month-old	Het	20452	3093.64	5.91123	1046.7	523.35
		20488	4140.81	7.2428	1143.43	571.715
	Wt	20486	4434.22	8.01759	1106.12	553.062
		20499	4816.47	9.01114	1069	534.501
	Het	16509	3743.45	5.36648	1395.12	697.562
		16511	3724.3	6.76382	1101.24	550.62
	Wt	16505	8027.91	13.6218	1178.68	589.341
		16506	5367.86	9.54053	1125.28	562.638
2-month-old	Wt	16507	6032.79	11.0253	1094.36	547.178
		16508	5398.78	10.2823	1050.11	525.057
	Het	20459	3185.48	5.66791	1124.04	562.02
		20501	3093.29	5.11543	1209.4	604.699
3-month-old	Het	16512	4336.15	6.74158	1286.39	643.194
		16530	3548.23	5.90701	1201.36	600.682
		20456	3247.21	5.47121	1187.02	593.509
		21359	3769.53	6.87518	1096.56	548.28
	Wt	20483	9683.01	10.9865	1762.72	881.36
4-month-old	Wt	16526	4882.47	9.17576	1064.21	532.105
	Het	20479	3364.09	5.82386	1155.28	577.639
		20492	6623.18	7.5782	1747.95	873.977
5-month-old	Het	16513	3068.6	5.51617	1112.59	556.293
		16534	3941.9	5.97695	1319.03	659.517
		20479	5828.68	7.44381	1566.05	783.024
	Wt	16518	6238.05	11.88	1050.17	525.087
7-month-old	Het	6106	5209.1	6.82822	1525.76	762.879
	Wt	6100	6058.17	11.3615	1066.44	533.219

## Sheet: Fig3-J
Number of basal cells per 100 µm linear distance
Age	Genotype	Mice number	Number of nuclei	Basal layer perimeter	Basal layer length	nuclei/100 um
1-month-old	Wt	16505	78	1091.35	545.673	14.2943
		16506	72	1120.86	560.432	12.8472
		20486	77	1109.17	554.587	13.8842
		20499	71	1052.03	526.016	13.4977
	Het	16509	83	1386.51	693.253	11.9725
		16511	60	1103.31	551.654	10.8764
		20452	69	1180.19	590.095	11.693
		20488	74	1133.11	566.553	13.0614
2-month-old	Wt	16507	78	1089.64	544.822	14.3166
		16508	68	1050.18	525.09	12.9502
	Het	20459	73	1345.39	672.696	10.8519
		20501	65	1207.55	603.773	10.7656
3-month-old	Het	16512	68	1285.51	642.756	10.5794
		16530	64	1201.32	600.659	10.655
		20457	74	1183.7	591.85	12.5032
		21359	64	1095.41	547.707	11.6851
	wt	20458	90	1490.84	745.419	12.0737
		20483	92	1289.35	644.677	14.2707
4-month-old	wt	16526	67	1063.73	531.867	12.5971
		20487	77	1190.48	595.239	12.936
	Het	20479	52	1161.12	580.558	8.95691
5-month-old	Het	16513	66	1106.67	553.334	11.9277
		16534	67	1314.35	657.173	10.1952
		21360	56	1139.89	569.945	9.82551
		20479	52	1252.38	626.192	8.30417
	wt	16518	67	1053.85	526.923	12.7153
		21575	98	1447.79	723.893	13.5379
7-month-old	wt	6100	83	1379.6	689.798	12.0325
	Het	6106	75	1516.7	758.35	9.8899

## Sheet: Fig3-K
Nuclear area-to-basal layer area ratio in basal cells
Age	Genotype	Mice number	Area of nuclei	Area of basal layer	Nuclei/Basal layer
1-month-old	Wt	16505	6486	32184	0.201529
		16506	3890	18454	0.210794
		20499	4995	16878	0.295947
	Het	16509	2430	9498	0.255843
		16511	6319	23944	0.263907
		20452	5217	16233	0.321382
		20488	4574	14745	0.310207
2-month-old	Wt	16507	7238	30305	0.238838
		16508	5559	31351	0.177315
	Het	20459	531.779	1974.36	0.269343
		20501	383.748	1383.04	0.277467
3-month-old	Wt	20483	688.463	2431.71	0.283118
	Het	16512	778.919	2560.71	0.304181
		16530	406.94	1607.11	0.253213
		20456	662.618	1870.98	0.354156
		21359	1104.29	3571.3	0.309211
4-month-old	Wt	16526	1079.94	4993.69	0.216261
		20487	1137.4	5234.14	0.217304
	Het	16532	387.556	1401.5	0.276529
		20479	450.553	1746.48	0.257977
5-month-old	Wt	16518	682.809	3013.68	0.22657
		21575	859.684	4069.05	0.211274
	Het	16513	725.384	2498.29	0.290352
		16534	599.968	2191.61	0.273756
		20479	970.794	3363.97	0.288586
7-month-old	Wt	6100	1583.34	8312.9	0.190468

## Sheet: Fig4-B
Distribution of AAK grade among Het mice of different ages
	Grade 1&2	Grade 3&4
Het-1m	0.981	0.019
Het-2m	0.881	0.119
Het-3m	0.875	0.125
Het-4m	0.734	0.266

[truncated: 3 more sheets: Fig6-B, Supplementary Table1, Table 1]
